# Supplementary material for: Solar Driven Photocatalytic Activity of Porphyrin Sensitized TiO2: Experimental and Computational Studies
Source: Molecules. 2021 May 24;26(11):3131. doi: 10.3390/molecules26113131 (PMC8197238; doi:10.3390/molecules26113131)
Supplement: Supplementary file 1 [file molecules-26-03131-s001.zip]

Archive with 1 entries (1 files):
- molecules-1174383-supplementary.pdf
